# Supplementary material for: Overexpression of CDCA2 in Diffuse Large B-Cell Lymphoma Promotes Cell Proliferation and Bortezomib Sensitivity
Source: Int J Mol Sci. 2025 Jun 11;26(12):5596. doi: 10.3390/ijms26125596 (PMC12193023; doi:10.3390/ijms26125596)
Supplement: Supplementary file 1 [file ijms-26-05596-s001.zip]

Archive with 2 entries (2 files):
- Supplementary_materials_revised.pdf
- Supplementary_Methods_revised.pdf
